# Supplementary material for: Tracking cryptic SARS-CoV-2 lineages detected in NYC wastewater
Source: Nat Commun. 2022 Feb 3;13:635. doi: 10.1038/s41467-022-28246-3 (PMC8813986; doi:10.1038/s41467-022-28246-3)
Supplement: Supplementary file 6 — source data [file 41467_2022_28246_MOESM6_ESM.xlsx]

## Sheet: Fig. 2
					Average	Standard Deviation
PPR1		Original	Redo1	Redo2
2402	Parent	310	496.667	170	325.556	133.814
2401	N501Y_A570D	340	400	250	330	61.6441															2402	Parent	1	310	1	496.667	1	170
2440	WNY1	166.667	400	226.667	264.444	98.9326															2401	N501Y_A570D	2	340	2	400	2	250
2441	WNY2	180	333.333	180	231.111	72.282															2440	WNY1	3	166.667	3	400	3	226.667
2442	WNY3	496.667	316.667	303.333	372.222	88.1637															2441	WNY2	4	180	4	333.333	4	180
2447	WNY4	483.333	273.333	86.6667	281.111	162.032															2442	WNY3	5	496.667	5	316.667	5	303.333
neg		313.333	73.3333	76.6667	154.444	112.36															2447	WNY4	6	483.333	6	273.333	6	86.6667
																					neg		7	313.333	7	73.3333	7	76.6667
PPR1 + human																							8		8		8
2402	Parent	103963	199673	34363.3	112667	67767.5															PPR1 + human		9		9		9
2401	N501Y_A570D	78753.3	171387	16143.3	88761.1	63771.7															2402	Parent	10	103963	10	199673	10	34363.3
2440	WNY1	74163.3	89280	8890	57444.4	34883.4															2401	N501Y_A570D	11	78753.3	11	171387	11	16143.3
2441	WNY2	61156.7	58520	10593.3	43423.3	23239.3															2440	WNY1	12	74163.3	12	89280	12	8890
2442	WNY3	82033.3	215417	13513.3	103654	83832.5															2441	WNY2	13	61156.7	13	58520	13	10593.3
2447	WNY4	49180	155307	14650	73045.6	59851.2															2442	WNY3	14	82033.3	14	215417	14	13513.3
neg		356.667	73.3333	70	166.667	134.357															2447	WNY4	15	49180	15	155307	15	14650
																					neg		16	356.667	16	73.3333	16	70
PPR1 + mouse																							17		17		17
2402	Parent	423.333	1063.33	326.667	604.444	326.874															PPR1 + mouse		18		18		18
2401	N501Y_A570D	5416.67	9676.67	3416.67	6170	2610.56															2402	Parent	19	423.333	19	1063.33	19	326.667
2440	WNY1	8536.67	8180	3290	6668.89	2393.67															2401	N501Y_A570D	20	5416.67	20	9676.67	20	3416.67
2441	WNY2	17953.3	26273.3	3290	15838.9	9501.28															2440	WNY1	21	8536.67	21	8180	21	3290
2442	WNY3	26576.7	41483.3	7843.33	25301.1	13763.1															2441	WNY2	22	17953.3	22	26273.3	22	3290
2447	WNY4	4870	4796.67	1056.67	3574.44	1780.59															2442	WNY3	23	26576.7	23	41483.3	23	7843.33
neg		196.667	80	83.3333	120	54.2286															2447	WNY4	24	4870	24	4796.67	24	1056.67
																					neg		25	196.667	25	80	25	83.3333
PPR1 + rat																							26		26		26
2402	Parent	283.333	616.667	380	426.667	140.026															PPR1 + rat		27		27		27
2401	N501Y_A570D	38070	23533.3	4213.33	21938.9	13867.8															2402	Parent	28	283.333	28	616.667	28	380
2440	WNY1	11153.3	19276.7	3016.67	11148.9	6638.12															2401	N501Y_A570D	29	38070	29	23533.3	29	4213.33
2441	WNY2	9290	19660	1970	10306.7	7257.6															2440	WNY1	30	11153.3	30	19276.7	30	3016.67
2442	WNY3	14533.3	46090	7646.67	22756.7	16737															2441	WNY2	31	9290	31	19660	31	1970
2447	WNY4	7316.67	17666.7	1813.33	8932.22	6572.14															2442	WNY3	32	14533.3	32	46090	32	7646.67
neg		76.6667	80	73.3333	76.6667	2.72166															2447	WNY4	33	7316.67	33	17666.7	33	1813.33
																					neg		34	76.6667	34	80	34	73.3333
																							1	496.667
																							2	400
																							3	400
																							4	333.333
																							5	316.667
																							6	273.333
																							7	73.3333
																							8
																							9
																							10	199673
																							11	171387
																							12	89280
																							13	58520
																							14	215417
																							15	155307
																							16	73.3333
																							17
																							18
																							19	1063.33
																							20	9676.67
																							21	8180
																							22	26273.3
																							23	41483.3
																							24	4796.67
																							25	80
																							26
																							27
																							28	616.667
																							29	23533.3
																							30	19276.7
																							31	19660
																							32	46090
																							33	17666.7
																							34	80
																							1	170
																							2	250
																							3	226.667
																							4	180
																							5	303.333
																							6	86.6667
																							7	76.6667
																							8
																							9
																							10	34363.3
																							11	16143.3
																							12	8890
																							13	10593.3
																							14	13513.3
																							15	14650
																							16	70
																							17
																							18
																							19	326.667
																							20	3416.67
																							21	3290
																							22	3290
																							23	7843.33
																							24	1056.67
																							25	83.3333
																							26
																							27
																							28	380
																							29	4213.33
																							30	3016.67
																							31	1970
																							32	7646.67
																							33	1813.33
																							34	73.3333

## Sheet: Fig. 3a WNY1-WNY2_LY-CoV555
User: USER
Path: C:\Program Files (x86)\BMG\CLARIOstar\User\Data
Test ID: 227
Test Name: gLuc Injection
Date: 07/12/2021
Time: 12:55:55 PM
ID1: Plate #10
Virus Used: WNY1 & WNY2
Antibody: LY-CoV555
Cell Line: PPR1-OOM1(TMPRSS + Human Ace 2) at 20k cells
Luminescence
	Dilution Factor
	1	2	4	8	16	32	64	128	256	512	No Antibody	No Virus
WNY1	956608	1028718	1132887	958010	972473	788479	939809	766656	946891	895842	881960	324
	816770	895894	945299	903396	1013542	884903	819262	833879	759944	945880	729394	274
	925637	1015236	939606	861264	1019793	1129272	1007307	1045610	981603	983081	972522	20
WNY2	1001195	1107138	1013733	959256	1129867	995556	1089435	957156	1035975	1048465	1047603	183
	1124367	1097736	1120494	1094425	1188556	1229770	1205713	1122241	1193161	1137491	1234989	453
	883327	871322	999069	1162655	1323008	1247662	1230750	1293098	1177750	1346997	1245952	484
G
H
	1	2	3	4	5	6	7	8	9	10	No Antibody
WNY1	956284	1028394	1132563	957686	972149	788155	939485	766332	946567	895518	881636
	816496	895620	945025	903122	1013268	884629	818988	833605	759670	945606	729120
	925617	1015216	939586	861244	1019773	1129252	1007287	1045590	981583	983061	972502
WNY2	1001012	1106955	1013550	959073	1129684	995373	1089252	956973	1035792	1048282	1047420
	1123914	1097283	1120041	1093972	1188103	1229317	1205260	1121788	1192708	1137038	1234536
	882843	870838	998585	1162171	1322524	1247178	1230266	1292614	1177266	1346513	1245468
G	0	0	0	0	0	0	0	0	0	0	0
H	0	0	0	0	0	0	0	0	0	0	0

## Sheet: Fig. 3a WNY3-WNY4_LY-CoV555
User: USER
Path: C:\Program Files (x86)\BMG\CLARIOstar\User\Data
Test ID: 224
Test Name: gLuc Injection
Date: 07/12/2021
Time: 12:34:00 PM
ID1: Plate #7
Virus Used: WNY3 & WNY4
Antibody: LY-CoV555
Cell Line: PPR1-OOM1(TMPRSS + Human Ace 2) at 20k cells
Luminescence
	Dilution Factor
	1	2	4	8	16	32	64	128	256	512	No Antibody	No Virus
WNY3	2441487	2804695	2998540	2816344	2799890	2853025	2748555	2708767	2764035	2684002	2752159	812
	2137201	2423693	2437120	2533077	1907882	2371854	2694741	2517617	2220951	2261562	2180011	783
	2372938	2358933	2167615	2140496	2411990	2235093	2392929	1451042	2029482	2745163	2886556	54
WNY4	1490785	1635590	1652656	1579284	1635686	1692430	1632545	1816190	1775295	1749081	1841364	208
	1758100	1592841	1568266	1807223	1653876	1796075	1861209	1792500	1831394	1925732	2053915	621
	1753174	1818583	1932044	1755775	1934815	1785874	1834434	1841226	1912466	1858358	2062679	678
G
H
	1	2	3	4	5	6	7	8	9	10	No Antibody
WNY3	2440675	2803883	2997728	2815532	2799078	2852213	2747743	2707955	2763223	2683190	2751347
	2136418	2422910	2436337	2532294	1907099	2371071	2693958	2516834	2220168	2260779	2179228
	2372884	2358879	2167561	2140442	2411936	2235039	2392875	1450988	2029428	2745109	2886502
WNY4	1490577	1635382	1652448	1579076	1635478	1692222	1632337	1815982	1775087	1748873	1841156
	1757479	1592220	1567645	1806602	1653255	1795454	1860588	1791879	1830773	1925111	2053294
	1752496	1817905	1931366	1755097	1934137	1785196	1833756	1840548	1911788	1857680	2062001
G	0	0	0	0	0	0	0	0	0	0	0
H	0	0	0	0	0	0	0	0	0	0	0

## Sheet: Fig. 3a D614G_LY-CoV555
User: USER
Path: C:\Program Files (x86)\BMG\CLARIOstar\User\Data
Test ID: 222
Test Name: gLuc Injection
Date: 07/12/2021
Time: 12:18:52 PM
ID1: Plate #3
Virus Used: D614G
Antibody: LY-CoV555
Cell Line: PPR1-OOM1(TMPRSS + Human Ace 2) at 20k cells
Luminescence
	Dilution Factor
	1	2	4	8	16	32	64	128	256	512	No Antibody	No Virus
D614G	335	412	333	339	288	380	540	1838	2863	5774	12885	15
	280	246	225	225	292	405	615	1757	3934	5415	10265	18
	358	285	374	348	559	380	706	1829	2968	4672	14495	12
D
E
F
G
H
	1	2	3	4	5	6	7	8	9	10	No Antibody
D614G	320	397	318	324	273	365	525	1823	2848	5759	12870
	262	228	207	207	274	387	597	1739	3916	5397	10247
	346	273	362	336	547	368	694	1817	2956	4660	14483
D	0	0	0	0	0	0	0	0	0	0	0
E	0	0	0	0	0	0	0	0	0	0	0
F	0	0	0	0	0	0	0	0	0	0	0
G	0	0	0	0	0	0	0	0	0	0	0
H	0	0	0	0	0	0	0	0	0	0	0

## Sheet: Fig. 3a WNY1-WNY2_CB6
User: USER
Path: C:\Program Files (x86)\BMG\CLARIOstar\User\Data
Test ID: 229
Test Name: gLuc Injection
Date: 07/12/2021
Time: 1:11:22 PM
ID1: Plate #8
Virus Used: WNY1 & WNY2
Antibody: CB6
Cell Line: PPR1-OOM1(TMPRSS + Human Ace 2) at 20k cells
Luminescence
	Dilution Factor
	1	2	4	8	16	32	64	128	256	512	No AB	No Virus
WNY1	91153	124754	264581	331741	575743	711488	958283	971334	1076525	1069500	1148157	496
	100868	141740	204925	325656	447599	555852	806665	860252	963631	1016567	1141929	393
	86860	127702	233002	387415	534136	690339	876449	984916	1152122	1269453	1314439	28
WNY2	32473	35871	65781	141952	228647	376264	508901	649602	1030279	1080508	1272093	69
	38351	42776	76515	161421	332479	503001	788310	808770	1214487	1205402	1364880	561
	39001	52545	80641	175033	329174	502418	785840	1203706	1434889	1668454	1675884	581
G
H
	1	2	3	4	5	6	7	8	9	10	11
WNY1	90657	124258	264085	331245	575247	710992	957787	970838	1076029	1069004	1147661
	100475	141347	204532	325263	447206	555459	806272	859859	963238	1016174	1141536
	86832	127674	232974	387387	534108	690311	876421	984888	1152094	1269425	1314411
WNY2	32404	35802	65712	141883	228578	376195	508832	649533	1030210	1080439	1272024
	37790	42215	75954	160860	331918	502440	787749	808209	1213926	1204841	1364319
	38420	51964	80060	174452	328593	501837	785259	1203125	1434308	1667873	1675303
G	0	0	0	0	0	0	0	0	0	0	0
H	0	0	0	0	0	0	0	0	0	0	0

## Sheet: Fig. 3a WNY3-WNY4_CB6
User: USER
Path: C:\Program Files (x86)\BMG\CLARIOstar\User\Data
Test ID: 225
Test Name: gLuc Injection
Date: 07/12/2021
Time: 12:41:06 PM
ID1: Plate #6
Virus Used: WNY3 & WNY4
Antibody: CB6
Cell Line: PPR1-OOM1(TMPRSS + Human Ace 2) at 20k cells
Luminescence
	Dilution Factor
	1	2	4	8	16	32	64	128	256	512	No Antibody	No Virus
WNY3	1231150	1321124	1468255	1688968	2104576	1930285	1863470	2239721	2173053	2227912	2017574	754
	1041208	1003822	1236092	1255351	1372080	453519	1490139	1568969	1974247	1930701	2129665	771
	1028733	1139918	1193730	1116144	1381502	1290884	1442212	1712605	1585661	1859832	1565214	61
WNY4	584341	573351	526560	632335	604304	704817	775587	883641	770430	899731	905196	139
	1154952	1175590	1039525	890625	1021593	1118247	1019303	1284699	1435870	1343565	1393677	531
	1204969	1174690	1046592	1002151	952299	1031025	1108519	702002	1190480	1189439	1336292	562
G
H
	1	2	3	4	5	6	7	8	9	10	No Antibody
WNY3	1230396	1320370	1467501	1688214	2103822	1929531	1862716	2238967	2172299	2227158	2016820
	1040437	1003051	1235321	1254580	1371309	452748	1489368	1568198	1973476	1929930	2128894
	1028672	1139857	1193669	1116083	1381441	1290823	1442151	1712544	1585600	1859771	1565153
WNY4	584202	573212	526421	632196	604165	704678	775448	883502	770291	899592	905057
	1154421	1175059	1038994	890094	1021062	1117716	1018772	1284168	1435339	1343034	1393146
	1204407	1174128	1046030	1001589	951737	1030463	1107957	701440	1189918	1188877	1335730
G	0	0	0	0	0	0	0	0	0	0	0
H	0	0	0	0	0	0	0	0	0	0	0

## Sheet: Fig. 3a D614G_CB6
User: USER
Path: C:\Program Files (x86)\BMG\CLARIOstar\User\Data
Test ID: 221
Test Name: gLuc Injection
Date: 07/12/2021
Time: 12:12:24 PM
ID1: Plate #2
Virus Used: D614G
Antibody: CB6
Cell Line: PPR1-OOM1(TMPRSS + Human Ace 2) at 20k cells
Luminescence
	Dilution Factor
	1	2	4	8	16	32	64	128	256	512	No Antibody	No Virus
D614G	414	408	565	798	1814	2662	3614	4609	8467	10213	11195	15
	417	682	807	1034	1297	2549	3751	5971	7154	10466	15905	18
	542	405	554	1111	1535	2116	5164	6991	10096	13177	14440	18
D
E
F
G
H
	1	2	3	4	5	6	7	8	9	10	No Antibody
D614G	399	393	550	783	1799	2647	3599	4594	8452	10198	11180
	399	664	789	1016	1279	2531	3733	5953	7136	10448	15887
	524	387	536	1093	1517	2098	5146	6973	10078	13159	14422
D	0	0	0	0	0	0	0	0	0	0	0
E	0	0	0	0	0	0	0	0	0	0	0
F	0	0	0	0	0	0	0	0	0	0	0
G	0	0	0	0	0	0	0	0	0	0	0
H	0	0	0	0	0	0	0	0	0	0	0

## Sheet: Fig. 3a Raw data
User: USER
Path: C:\Program Files (x86)\BMG\CLARIOstar\User\Data
Test ID: 228
Test Name: gLuc Injection
Date: 07/12/2021
Time: 1:02:10 PM
ID1: Plate #9
Virus Used: WNY1 & WNY2
Antibody: REGN10987
Cell Line: PPR1-OOM1(TMPRSS + Human Ace 2) at 20k cells
Luminescence
	Dilution Factor
	1	2	4	8	16	32	64	128	256	512	No Antibody	No Virus
WNY1	83194	207730	305307	462378	621115	660643	845950	815828	994760	1034066	1074304	375
	73830	185195	306721	356029	530259	724349	790342	855894	802229	970314	1011632	340
	99426	216469	299187	466032	584557	698386	765157	843364	775912	1008080	1059017	32
WNY2	107259	225768	376845	515076	755467	815505	723389	824528	889411	928095	1140799	109
	138477	224096	410404	509000	767443	884204	814261	1047360	1034145	896254	1030392	326
	133466	229659	396680	591430	723449	918609	1079970	1132429	988242	1166369	1175934	482
G
H
	1	2	3	4	5	6	7	8	9	10	No Antibody
WNY1	82819	207355	304932	462003	620740	660268	845575	815453	994385	1033691	1073929
	73490	184855	306381	355689	529919	724009	790002	855554	801889	969974	1011292
	99394	216437	299155	466000	584525	698354	765125	843332	775880	1008048	1058985
WNY2	107150	225659	376736	514967	755358	815396	723280	824419	889302	927986	1140690
	138151	223770	410078	508674	767117	883878	813935	1047034	1033819	895928	1030066
	132984	229177	396198	590948	722967	918127	1079488	1131947	987760	1165887	1175452
G	0	0	0	0	0	0	0	0	0	0	0
H	0	0	0	0	0	0	0	0	0	0	0
User: USER
Path: C:\Program Files (x86)\BMG\CLARIOstar\User\Data
Test ID: 226
Test Name: gLuc Injection
Date: 07/12/2021
Time: 12:48:42 PM
ID1: Plate #5
Virus Used: WNY3 & WNY4
Antibody: REGN10987
Cell Line: PPR1-OOM1(TMPRSS + Human Ace 2) at 20k cells
Luminescence
	Dilution Factor
	1	2	4	8	16	32	64	128	256	512	No Antibody	No Virus
WNY3	2636918	3067084	3038699	2690082	3133129	2476388	3312249	3135028	2985222	3146815	3212773	989
	2384380	2674665	2703343	2716834	2842329	2637447	2788717	2429486	2661873	2801760	2887538	962
	2368147	2374964	2600777	2615409	2687145	2531386	2601941	2737193	2676866	2663789	2779131	51
WNY4	1782018	1974965	2006814	2151029	2280940	2130767	2081588	2137171	2101356	2260333	2188964	260
	1867214	2059113	2052337	2099921	2133154	1999173	2112187	2033218	2053772	2092345	2175847	657
	1980258	2097418	1860426	2119635	1980279	2094238	1930641	2163849	2198994	2032968	2228363	819
G
H
	1	2	3	4	5	6	7	8	9	10	No Antibody
WNY3	2635929	3066095	3037710	2689093	3132140	2475399	3311260	3134039	2984233	3145826	3211784
	2383418	2673703	2702381	2715872	2841367	2636485	2787755	2428524	2660911	2800798	2886576
	2368096	2374913	2600726	2615358	2687094	2531335	2601890	2737142	2676815	2663738	2779080
WNY4	1781758	1974705	2006554	2150769	2280680	2130507	2081328	2136911	2101096	2260073	2188704
	1866557	2058456	2051680	2099264	2132497	1998516	2111530	2032561	2053115	2091688	2175190
	1979439	2096599	1859607	2118816	1979460	2093419	1929822	2163030	2198175	2032149	2227544
G	0	0	0	0	0	0	0	0	0	0	0
H	0	0	0	0	0	0	0	0	0	0	0
User: USER
Path: C:\Program Files (x86)\BMG\CLARIOstar\User\Data
Test ID: 220
Test Name: gLuc Injection
Date: 07/12/2021
Time: 12:06:05 PM
ID1: Plate #4
Virus Used: D614G
Antibody: REGN10987
Cell Line: PPR1-OOM1(TMPRSS + Human Ace 2) at 20k cells
Luminescence
	Dilution Factor
	1	2	4	8	16	32	64	128	256	512	No Antibody	No Virus
D614G	396	624	847	1670	1310	2319	2437	4419	3701	6201	12984	14
	889	358	1206	675	1321	2017	1529	2815	4031	5166	11796	19
	330	465	606	916	1818	1858	3823	4302	4722	5691	16468	14
D
E
F
G
H
	1	2	3	4	5	6	7	8	9	10	No Antibody
D614G	382	610	833	1656	1296	2305	2423	4405	3687	6187	12970
	870	339	1187	656	1302	1998	1510	2796	4012	5147	11777
	316	451	592	902	1804	1844	3809	4288	4708	5677	16454
D	0	0	0	0	0	0	0	0	0	0	0
E	0	0	0	0	0	0	0	0	0	0	0
F	0	0	0	0	0	0	0	0	0	0	0
G	0	0	0	0	0	0	0	0	0	0	0
H	0	0	0	0	0	0	0	0	0	0	0

## Sheet: Fig. 3b
										1	2	3	4	5	6	7	8	9	10	11	12
									A	CC	VC	20	40	80	160	320	640	1280	2560	5120	10240
User: USER									B
Path: C:\Program Files (x86)\BMG\CLARIOstar\User\Data									C
Test ID: 204									D
Test Name: gLuc Injection YG									E
Date: 06/17/2021									F
Time: 1:21:23 PM									G
ID1: 06172021_Plate 1									H
Luminescence
	WT
	Raw Data (480-80)
	1	2	3	4	5	6	7	8	9	10	11	12
A	34	45274	220	1535	6326	14641	28224	43293	48796	50538	46557	45750	L13
B	24	37347	138	615	5418	13265	20892	26613	35442	40091	40013	42974
C	31	39818	94	121	393	1100	8012	16341	21476	35198	38489	47664	L14
D	36	36087	87	311	303	3869	9232	7956	14947	31220	37507	45609
E	32	32518	157	232	1566	7581	13261	12592	16068	33736	35367	44245	L15
F	31	36375	146	315	4149	11350	25726	29504	33301	37175	38127	41403
G	32	33381	92	141	86	362	1025	5104	11094	21441	27765	35712	L16
H	27	43763	74	148	108	463	1368	4560	16186	30008	35725	41794
	WT
	Raw Data (480-80)
	1	2	3	4	5	6	7	8	9	10	11	12
A	22	41936	555	4250	12757	25278	32069	37570	41111	40760	45634	47782	V9
B	31	40357	478	1345	10460	18015	28912	36976	35361	35738	35604	49027
C	24	35298	78	161	1184	6539	12192	18231	24917	27874	33386	40316	V10
D	22	34136	167	456	576	4420	10945	18779	19889	32406	37157	46470
E	21	28922	99	575	1240	9707	21270	20176	30732	29484	37072	32113	V11
F	34	34608	82	192	4631	9502	19983	25435	27787	33226	35020	41547
G	44	38202	86	89	1630	7070	13881	25976	30440	34351	35537	41904	V12
H	26	40529	76	122	2184	5777	16863	26263	40025	41714	44722	40564
	WNY3
	Raw Data (480-80)
	1	2	3	4	5	6	7	8	9	10	11	12
A	21	33656	1951	6991	18783	19545	21509	20298	21662	23878	27424	27501	L13
B	32	21533	2188	6949	12115	14795	19139	21733	22072	20363	22323	21637
C	30	23752	493	1348	6503	8577	12599	18857	16883	16056	19627	25126	L14
D	33	18808	717	1351	5346	9719	10821	12794	16115	20091	22294	21313
E	26	17249	371	2220	7210	12125	15804	18178	18870	19466	19391	24114	L15
F	23	20624	338	2527	7042	13708	13601	26510	15745	21915	17873	20317
G	35	16378	72	82	331	2983	5446	10166	13035	15937	21872	23316	L16
H	37	20394	71	74	1377	3132	6344	14171	17164	18150	24172	23515
	WNY3
	Raw Data (480-80)
	1	2	3	4	5	6	7	8	9	10	11	12
A	38	24784	6694	12258	20038	19074	24726	33904	23319	22290	26895	24105	V9
B	37	20154	7259	11089	18294	17495	19896	20320	21970	19877	19018	27086
C	26	21846	111	655	1136	2114	5335	8826	11419	10874	16804	20910	V10
D	31	18926	167	179	494	1710	3297	5581	7709	13802	17249	19685
E	22	18505	87	1571	4846	11115	17913	15819	18252	17374	16063	21395	V11
F	32	20475	133	744	3917	9433	13272	14367	16412	19358	17878	19806
G	25	20898	299	1659	5560	11488	15923	16507	15737	22870	20452	25260	V12
H	23	28315	225	1918	4957	8182	17336	17918	21467	24943	27517	27471
	WNY4
	Raw Data (480-80)
	1	2	3	4	5	6	7	8	9	10	11	12
A	29	18406	3682	6397	6248	10375	10684	15626	16803	19484	18467	19369	L13
B	50	17845	4210	5415	6545	9486	9305	17413	12820	18107	17561	22405
C	25	22422	5218	7560	9439	10353	14566	13575	14613	18735	19840	25274	L14
D	30	17856	2995	5683	8150	12777	16134	12752	15705	17912	17384	22652
E	29	17549	628	3740	6774	12840	15564	16509	12754	15703	18510	18146	L15
F	36	17770	796	3905	7823	10170	14778	17394	16390	17764	18272	18727
G	34	17061	342	1348	4403	5850	10020	15365	13261	18133	18041	20350	L16
H	33	17675	241	1461	2848	6538	10632	14143	12488	20144	18150	22889
	WNY4
	Raw Data (480-80)
	1	2	3	4	5	6	7	8	9	10	11	12
A	27	17403	5790	7767	8450	10955	11864	15104	10900	16766	18051	21628	V9
B	21	22032	5302	5485	6905	8826	11639	12620	13469	18276	19414	20341
C	19	18219	5100	9568	11646	11242	12180	15971	11740	15094	16516	19620	V10
D	21	14412	5817	6733	8959	8968	13561	13476	14520	14950	13168	18312
E	36	13837	3053	3918	4168	7835	12230	11089	13748	10375	16334	15310	V11
F	23	18084	4870	4871	7423	8623	11012	10504	13035	14114	16008	13980
G	16	17882	4002	6597	7013	11386	9772	15466	14895	13386	15136	19441	V12
H	31	22313	3742	6106	9073	9411	13571	16171	18941	19322	21917	21942
	WT
	Raw Data (480-80)
	1	2	3	4	5	6	7	8	9	10	11	12
A	45	1896176	4690	8374	24765	100496	387039	977603	1464440	1854851	1883015	1674604	L17
B	56	1817433	4381	6853	23271	97605	416737	908967	1285187	1540042	1652009	1873453
C	91	2117383	7862	35468	201404	611245	1082422	1505344	1661435	1670100	1851312	1929261	L18
D	81	1889660	7208	30045	189357	605262	1061086	1302530	1444264	1524882	1562092	1854496
E	48	2018460	7792	100139	635735	1142093	1447811	1669388	1659449	1598626	1581753	1886878	L19
F	55	1991132	10075	111022	542523	1196397	1387939	1450499	1512342	1666822	1654531	1851139
G	72	1909514	71450	614005	1548343	2282908	2567783	2627039	2429046	2143914	1857114	1847502	L20
H	59	1988174	185660	508287	1214538	2020032	2469617	2704709	2571610	2306276	2090377	2092835
	WT
	Raw Data (480-80)
	1	2	3	4	5	6	7	8	9	10	11	12
A	26	2001113	6916	39748	383502	1118214	1629900	1620452	1771460	1748015	1812735	1718153	L21
B	39	1624634	6832	33756	356263	1071112	1385633	1638985	1682118	1560705	1709108	1600520
C	67	1689505	3793	7141	37581	163769	425663	865449	1177412	1344393	1461400	1640359	L22
D	68	1573587	3541	6249	38253	159062	424201	756574	1146258	1346107	1515935	1631552
E	30	1689251	3872	6101	14424	38753	136681	461017	773447	1154377	1227686	1420232	L23
F	49	1577045	3838	6213	13616	42562	126542	404740	752858	973256	1184418	1381772
G	62	1692657	3410	5112	16009	67711	144858	301587	511515	784088	1150894	1314652	L24
H	69	1912816	3498	4784	13541	77604	144259	332228	560304	835736	1240292	1462774
	WT
	Raw Data (480-80)
	1	2	3	4	5	6	7	8	9	10	11	12
A	36	1613609	3732	27154	445191	1345628	2013726	2321624	2030002	2049719	1988223	1740246	V18
B	53	1371831	3403	13068	447538	1201765	1893716	2038253	1961904	1708331	1670106	1717021
C	73	1563094	3785	6324	52753	371791	984411	1264769	1431026	1545376	1556786	1594223	V19
D	57	1419081	3566	5116	35399	284528	853461	1228775	1266862	1396967	1416601	1434569
E	56	1520413	3478	5485	55116	368023	857741	1003551	1167062	1372733	1403776	1631017	V20
F	38	1518875	3383	5691	41988	395403	862134	1104279	1126523	1315703	1395825	1450419
G	54	1393774	3931	10105	105435	506720	964187	1226807	1320819	1320354	1443381	1432052	V21
H	66	1589892	3956	10827	104364	515030	998138	1242466	1431836	1580094	1548850	1570685
	WT
	Raw Data (480-80)
	1	2	3	4	5	6	7	8	9	10	11	12
A	27	1657698	3046	4884	7743	81277	485751	905685	1166302	1451388	1426263	1629411	V22
B	30	1564379	2892	4536	8269	67967	422606	818481	1086919	1295597	1449598	1524908
C	100	1740136	294549	1143300	1794106	2028246	2093061	2000159	1787300	1586359	1667501	1777383	V23
D	87	1594712	282955	1094563	1531194	1945706	1842146	1545763	1547951	1528155	1567296	1777370
E	32	1437938	467383	1149777	1568170	1694839	1679833	1662639	1439146	1376193	1530027	1566999	V24
F	34	1548854	508499	1045711	1680623	1793689	1815687	1701490	1585360	1521818	1594099	1667277
G	74	1502253	235438	708882	1601783	1640734	1665613	1689967	1463179	1407003	1571593	1577603	V25
H	69	1788598	258602	1125923	1699301	2020733	2025946	2075824	1681848	1615104	1523428	1675549
	WNY3
	Raw Data (480-80)
	1	2	3	4	5	6	7	8	9	10	11	12
A	104	1827304	2601	17201	132953	295198	640626	974198	1279748	1636464	1789344	1650093	L17
B	97	1902458	3073	12940	120098	361534	611909	1017784	1399049	1531572	1773047	1992279
C	320	1931008	13819	44912	426292	982914	1313861	1437456	1567721	1636451	1770730	1697995	L18
D	298	2030607	16696	48481	348156	832062	1145240	1344216	1538262	1512174	1723320	1775260
E	139	1932106	10885	123389	515623	1105562	1439731	1596141	1934477	1890389	1886132	2149534	L19
F	181	1838053	12203	74928	557874	991565	1375510	1519034	1751421	1698881	1662123	1893641
G	178	1906354	181621	619627	1256084	1483082	1915205	2027881	1833638	1797224	1737631	1835800	L20
H	172	2089677	177730	576538	1044618	1706770	2189563	2248376	2358415	2048508	2112221	1906396
	WNY3
	Raw Data (480-80)
	1	2	3	4	5	6	7	8	9	10	11	12
A	347	1742511	20154	86848	586628	1037290	1468998	1584838	1520118	1760090	1943586	2018015	L21
B	231	1886150	19558	63755	473355	1175926	1425132	1445550	1632567	1730653	1839543	1969925
C	152	1837169	3590	18334	103014	330473	661248	821498	1362516	1561210	1672779	1972435	L22
D	564	2063448	4361	7944	73624	322419	556575	824877	1192444	1371438	1615668	2059512
E	645	1883954	2565	12733	82152	257879	553247	925738	1510975	1869242	2119443	2298452	L23
F	181	2104585	2091	13901	79332	315982	595894	1165170	1579256	1799157	1842170	1965003
G	335	1872330	1258	5560	85842	270303	596670	887964	1251025	1828930	2078704	2063334	L24
H	288	1563813	1399	6399	86904	260478	491435	876143	1225908	1719960	1947718	2133139
	WNY3
	Raw Data (480-80)
	1	2	3	4	5	6	7	8	9	10	11	12
A	195	1672691	3410	17994	175018	593810	1021467	1422720	1589053	1635186	1617346	1556276	V18
B	187	2381328	16940	83809	489464	1109541	1606346	1975976	2102959	1947056	2272257	2327306
C	1188	2316540	9921	54962	327551	795908	1299551	1695228	1861195	2086607	2226166	2421864	V19
D	282	2497524	9232	45012	310745	889984	1356471	1600814	1998733	2201358	2199954	2241157
E	375	2537178	7087	31570	293918	873856	1556661	1647148	1798992	1943422	2014678	2333535	V20
F	147	2638213	5750	37781	267830	967299	1567421	1713551	2124744	1866531	2099102	2600345
G	430	2490462	30062	136636	786915	1619850	1981114	1995773	2251598	2583251	2321065	2317413	V21
H	1281	2854196	36672	145389	813534	1516632	2306617	2341373	2544544	3009805	2350390	2625287
	WNY3
	Raw Data (480-80)
	1	2	3	4	5	6	7	8	9	10	11	12
A	44	2684656	1822	5397	73889	495169	1083068	1576950	2112940	2416939	2649999	2314230	V22
B	109	2312520	2012	4801	87944	477940	1035951	1570612	1928721	2200945	2152473	2337072
C	141	2198553	586174	1428322	1952943	2088987	1943684	2011097	2107311	1960328	1933502	2547792	V23
D	154	2173842	598274	1322147	1751807	1876427	1954029	1965780	2126043	2149408	2102021	2555070
E	241	3134100	1236065	2192339	1918797	2540282	2778062	2616232	2563598	2698504	2753682	3041872	V24
F	182	3594866	1230941	1963834	2774411	2914007	2901701	3194030	3233367	3086330	3097870	3207916
G	249	3536906	716665	2034425	2637147	3185584	3170022	3271053	3018307	3194281	3380395	3074692	V25
H	312	3459451	1090781	2048687	2813897	3117063	3275329	3235562	2836493	3720842	3330081	3370358
	WNY4
	Raw Data (480-80)
	1	2	3	4	5	6	7	8	9	10	11	12
A	38	740744	4724	28673	142914	370283	502291	607438	661292	680987	661865	714058	L17
B	81	644580	5504	32707	157660	344289	518293	574243	635305	656689	743244	705156
C	48	685830	23904	84230	369653	562070	669896	586969	564943	657840	660730	584916	L18
D	43	724457	28089	69939	268799	513227	685125	688838	570058	691806	759352	739527
E	30	650047	22946	143768	449860	576344	634546	577932	580749	621985	690746	713459	L19
F	24	561824	20819	140077	437556	539836	592978	574057	520866	583371	629094	621842
G	31	447857	100132	156399	279284	456171	666355	733015	697980	692940	656472	668834	L20
H	59	538713	141226	207319	388134	546141	832204	840421	747573	652174	713556	682297
	Raw Data (480-80)
	1	2	3	4	5	6	7	8	9	10	11	12
A	130	563798	15064	75502	324965	596229	612402	692881	499735	575231	652402	581819	L21
B	89	546397	17895	58191	326160	616264	639481	593543	546756	587415	592622	646273
C	53	569938	7589	22598	137749	305476	394895	460108	476354	581407	638599	650670	L22
D	50	527717	6747	19265	95630	188698	298205	399803	417793	499486	552230	586140
E	31	468059	7667	28006	88550	213968	287492	325911	390761	456912	507256	573888	L23
F	30	440743	4671	19743	71684	156203	247713	323284	358481	468904	487896	457770
G	53	558809	6651	64471	290253	369900	478911	491305	449875	565624	589183	547768	L24
H	34	509420	6276	71431	279104	419927	449277	469920	480088	563248	565806	538057
	WNY4
	Raw Data (480-80)
	1	2	3	4	5	6	7	8	9	10	11	12
A	48	516200	313790	341775	578457	779594	780563	876349	717020	904184	699049	676916	V18
B	92	630249	353584	525369	607857	775062	899706	924709	733613	839182	767598	726163
C	48	636400	91873	120679	186298	239427	280194	360210	411734	572022	598757	561367	V19
D	60	634764	85696	138533	227036	229688	292661	368887	440281	664625	644029	633488
E	43	611093	119159	186397	197963	289740	379015	417854	447665	499089	572955	517691	V20
F	36	613185	120403	172647	240206	292521	400239	481478	476994	480900	538414	552518
G	216	622825	188577	231265	291226	369017	490465	532810	512774	571372	551553	614697	V21
H	60	673135	224481	182564	246111	317053	457149	512361	548187	472961	487986	546493
	WNY4
	Raw Data (480-80)
	1	2	3	4	5	6	7	8	9	10	11	12
A	20	513823	15780	61021	170055	258987	268653	300689	277299	475757	409562	520171	V22
B	31	546860	34865	98643	191483	291363	369060	402442	387505	539186	540275	552293
C	46	539074	536184	627574	796067	849725	662977	648035	604204	572485	602114	500677	V23
D	41	561040	491455	569118	764713	847750	761423	705957	568159	640882	575697	538160
E	28	538416	192889	357671	402931	524027	542095	536764	581289	582750	705766	651399	V24
F	46	478157	207577	288723	416791	479801	439246	463888	402799	417875	562255	482925
G	167	543005	304461	532268	652991	667285	686012	575735	435394	470167	458764	641822	V25
H	36	490266	289615	442334	690322	740923	641529	609596	662399	551808	532210	603879

## Sheet: SI Fig. 1
Day	Confirmed Clinical Cases (7-day Average)	N1 Copies/L
1-Jan-2021	3804
2-Jan-2021	3909
3-Jan-2021	3990
4-Jan-2021	4162
5-Jan-2021	4297
6-Jan-2021	4396
7-Jan-2021	4688
8-Jan-2021	5253
9-Jan-2021	5182
10-Jan-2021	5146
11-Jan-2021	5049
12-Jan-2021	4918
13-Jan-2021	4846
14-Jan-2021	4821
15-Jan-2021	4756
16-Jan-2021	4725
17-Jan-2021	4685
18-Jan-2021	4504
19-Jan-2021	4491
20-Jan-2021	4453
21-Jan-2021	4408
22-Jan-2021	4389
23-Jan-2021	4360
24-Jan-2021	4351
25-Jan-2021	4496
26-Jan-2021	4432
27-Jan-2021	4414
28-Jan-2021	4377
29-Jan-2021	4228
30-Jan-2021	4169
31-Jan-2021	4174
1-Feb-2021	3505	433815
2-Feb-2021	3215
3-Feb-2021	3267
4-Feb-2021	3293
5-Feb-2021	3363
6-Feb-2021	3394
7-Feb-2021	3217
8-Feb-2021	3710	286466
9-Feb-2021	3863
10-Feb-2021	3668
11-Feb-2021	3462
12-Feb-2021	3341
13-Feb-2021	3216
14-Feb-2021	3251
15-Feb-2021	3026	207634
16-Feb-2021	3025
17-Feb-2021	2977
18-Feb-2021	2781
19-Feb-2021	2740
20-Feb-2021	2781
21-Feb-2021	2836
22-Feb-2021	2945	300377
23-Feb-2021	2909
24-Feb-2021	2912
25-Feb-2021	3117
26-Feb-2021	3149
27-Feb-2021	3080
28-Feb-2021	3046
1-Mar-2021	3062	122517
2-Mar-2021	3010
3-Mar-2021	2978
4-Mar-2021	2926
5-Mar-2021	2876
6-Mar-2021	2880
7-Mar-2021	2857
8-Mar-2021	2810	212186
9-Mar-2021	2843
10-Mar-2021	2837
11-Mar-2021	2836
12-Mar-2021	2881
13-Mar-2021	2900
14-Mar-2021	2906
15-Mar-2021	2905	132929
16-Mar-2021	2885
17-Mar-2021	2880
18-Mar-2021	2852
19-Mar-2021	2831
20-Mar-2021	2828
21-Mar-2021	2852
22-Mar-2021	2922	173675
23-Mar-2021	2930
24-Mar-2021	2970
25-Mar-2021	3096
26-Mar-2021	3148
27-Mar-2021	3158
28-Mar-2021	3109
29-Mar-2021	3063	120090
30-Mar-2021	3055
31-Mar-2021	3016
1-Apr-2021	2883
2-Apr-2021	2769
3-Apr-2021	2744
4-Apr-2021	2703
5-Apr-2021	2662	157809
6-Apr-2021	2635
7-Apr-2021	2575
8-Apr-2021	2533
9-Apr-2021	2512
10-Apr-2021	2465
11-Apr-2021	2444
12-Apr-2021	2339	105556
13-Apr-2021	2247
14-Apr-2021	2173
15-Apr-2021	2094
16-Apr-2021	2003
17-Apr-2021	1939
18-Apr-2021	1902
19-Apr-2021	1809	33481
20-Apr-2021	1701
21-Apr-2021	1583
22-Apr-2021	1489
23-Apr-2021	1410
24-Apr-2021	1350
25-Apr-2021	1307
26-Apr-2021	1233	91746
27-Apr-2021	1167
28-Apr-2021	1138
29-Apr-2021	1094
30-Apr-2021	1047
1-May-2021	1005
2-May-2021	976
3-May-2021	912	138242
4-May-2021	871
5-May-2021	807
6-May-2021	765
7-May-2021	728
8-May-2021	701
9-May-2021	669
10-May-2021	631	14347
11-May-2021	597
12-May-2021	572
13-May-2021	535
14-May-2021	504
15-May-2021	491
16-May-2021	484
17-May-2021	456	52501
18-May-2021	425
19-May-2021	395
20-May-2021	378
21-May-2021	359
22-May-2021	351
23-May-2021	336
24-May-2021	321	16792
25-May-2021	308
26-May-2021	291
27-May-2021	272
28-May-2021	253
29-May-2021	238
30-May-2021	229
31-May-2021	196
1-Jun-2021	193	6403
2-Jun-2021	190
3-Jun-2021	183
4-Jun-2021	183
5-Jun-2021	184
6-Jun-2021	186
7-Jun-2021	201	8213
8-Jun-2021	185
9-Jun-2021	181
10-Jun-2021	174
11-Jun-2021	169
12-Jun-2021	167
13-Jun-2021	165
14-Jun-2021	159	18133
15-Jun-2021	160
16-Jun-2021	155
17-Jun-2021	159
18-Jun-2021	155
19-Jun-2021	152
20-Jun-2021	150
21-Jun-2021	149	21568
22-Jun-2021	147
23-Jun-2021	149
24-Jun-2021	146
25-Jun-2021	149
26-Jun-2021	151
27-Jun-2021	153
28-Jun-2021	159	22288
